# Supplementary material for: Co-Treatment with Phlorotannin and Extracellular Vesicles from Ecklonia cava Inhibits UV-Induced Melanogenesis
Source: Antioxidants (Basel). 2024 Mar 28;13(4):408. doi: 10.3390/antiox13040408 (PMC11047619; doi:10.3390/antiox13040408)
Supplement: Supplementary file 1 [file antioxidants-13-00408-s001.zip]

Archive with 1 entries (1 files):
- antioxidants-2913923-supplementary.pdf
